# Supplementary material for: Stuck leaflet after transcatheter aortic valve implantation due to calcium chunk in a patient with bicuspid valve
Source: Eur Heart J Case Rep. 2024 Jun 7;8(6):ytae275. doi: 10.1093/ehjcr/ytae275 (PMC11179102; doi:10.1093/ehjcr/ytae275)
Supplement: ytae275_Supplementary_Data [file ytae275_supplementary_data.zip]

Archive with 4 entries (4 files):
- Video S1.AVI
- Video S2.avi
- Video S3 .avi
- Video S4.avi
